# Supplementary material for: Hypoxia Regulates the Self-Renewal of Endometrial Mesenchymal Stromal/Stem-like Cells via Notch Signaling
Source: Int J Mol Sci. 2022 Apr 21;23(9):4613. doi: 10.3390/ijms23094613 (PMC9104239; doi:10.3390/ijms23094613)
Supplement: Supplementary file 1 [file ijms-23-04613-s001.zip]

Archive with 1 entries (1 files):
- ijms-1654409-supplementary.pdf
